# Supplementary material for: Somatosensory-guided tool use modifies arm representation for action
Source: Sci Rep. 2019 Apr 2;9:5517. doi: 10.1038/s41598-019-41928-1 (PMC6445103; doi:10.1038/s41598-019-41928-1)
Supplement: Supplementary file 2 — Dataset 1 [file 41598_2019_41928_MOESM2_ESM.xlsx]

## Sheet: Exp1 - Implicit Task
SUBJECTS	MTPRE	MTPOST	TPACCPRE	TPACCPOST	ACCPRE	ACCPOST	TPVELPRE	TPVELPOST	VELPRE	VELPOST	TPDECPRE	TPDECPOST	DECPRE	DECPOST	TPMGAPRE	TPMGAPOST	MGAPRE	MGAPOST	GROUP	ARMLENGTH	FOREARMLENGTH
1	1133.1	988.1	333.6	250.8	3171.9	3170.4	517.8	506.7	871.1	862.7	679.2	669.7	-3065.5	-3312.5	761.1	691.1	133.1	130.5	1	570	275
2	1172.5	1239.2	116.9	186.9	3790.2	2755.1	387.8	476.4	781.4	709.5	550	675	-2358.2	-2149.1	658.3	684.7	112.9	115	1	580	300
3	1133.9	1111.4	201.7	232.5	3467.3	3277.8	443.9	468.9	845.9	834.3	595	631.1	-3144.9	-2760.4	788.3	690.8	120.5	112	1	570	270
4	1477.2	1511.8	338.6	284.7	2074.5	2239.2	592.2	563.8	668.9	708.8	828.3	745.6	-1889.6	-1937.4	1001.9	891.3	110.6	123.6	1	520	245
5	1816.9	1682	501.7	454.7	2632.4	2388.7	711.1	710	633.3	682.2	1014.2	926.7	-2008.1	-2184.7	1203.1	1017	103.8	107	1	600	250
6	1277.4	1525.9	406.8	364.7	3091.1	2437.8	544.4	607.2	785.5	696.8	700.3	776.9	-2786.9	-2262.7	807.6	861.3	102	105.7	1	520	265
7	1514.4	1734.4	360.6	389.7	3313.1	2452.6	568.1	648.6	736.2	625.4	746.9	905	-2004.1	-1609.7	975	994.7	113.5	102.6	1	NA	260
8	1290.6	1414.7	183.3	218.3	3017	3106.6	423.6	507.8	762	751.9	569.2	636.7	-2448.3	-2543.7	688.1	810.3	108.7	90.7	1	NA	NA
9	1189.4	1038.1	141.5	137.2	4528.9	4426.8	362.2	408.8	970.1	1063.6	485.8	553.1	-3517.4	-3921.5	610.9	634.7	108.8	105	1	580	265
10	1829.4	1710.3	229.4	283.1	2195.8	1645.8	534.7	611.1	565.9	579.9	814.2	834.4	-1420.8	-1571.2	948.8	899.7	113.7	116.9	1	NA	260
11	1278.9	1637.2	262.8	332.5	3260.8	2616.5	451.9	542.5	824	727.9	612.5	705.3	-3386.5	-2688.3	693.1	833.1	88.1	99	1	NA	NA
12	1282.5	1214.7	310.6	258.7	2783	2403	546.7	526	751	738.5	735.6	687.7	-2487.3	-2480.7	723.9	723.3	118.1	104.4	1	510	260
13	1360	1991.1	235.3	436.9	2174.9	1320.2	504.4	718.1	621.7	479.3	719.7	949.2	-1891.6	-1168.5	819.2	1220	86	90.9	1	560	295
14	1835.8	1948.9	306.1	489.4	2026.3	1832.5	572.8	740	570.8	593.7	815.8	929.2	-1380.7	-1520.9	939.4	1129.4	114.3	91.5	1	520	280
15	1354	1417.2	296.3	270.3	2445.7	2361.2	569.3	501.9	736.4	692.3	714.7	686.3	-2792.6	-2754.2	816	705	81.7	84	1	560	260
16	1112.8	1328.6	259.2	321.7	3329.3	2745.7	435.8	550.8	786.3	757.4	617.8	700.6	-2448	-2479.5	674.1	773.1	108.8	108	1	580	280
17	1206.1	1214.7	300	326.1	2633.7	2637.7	534.7	551.4	792.3	810.9	674.4	701.7	-2782.1	-2821.6	788.1	745.8	92.7	109.1	1	NA	245
18	1203.9	1266.7	210.6	368.1	2990.4	2983.1	497.5	583.1	773.7	824	655	722.5	-2479.3	-2713.6	770.6	831.1	122.2	113.8	1	560	270
19	1715.3	1750	356.4	391.3	1618.1	1366.6	661.9	860	539.8	506.9	953.9	1157.3	-1272.8	-1161.2	1125	1246.3	94.4	95.1	1	NA	280
20	1087.2	1042.8	198.3	146.9	3088.4	3356.2	369.2	432.5	863.7	887.8	523.6	576.1	-2996	-2883.7	585.6	601.9	109.3	116.1	1	515	250
21	1160.6	1199.7	294.4	292.8	3710.5	3177.1	453.1	503.1	896.9	847.1	585	645	-3301.3	-3187	674.7	657.5	103.4	92.3	1	560	275
22	1278.6	1485.6	326.4	371.7	2810.6	2522	558.1	625	754.5	723.6	773.6	805.3	-2150.5	-2369.1	869.4	967.5	97.4	78.8	1	NA	NA
1	1054.1	1079.2	170	74.4	2479.9	3016.4	429.7	417.2	596.6	513.8	594.7	578.6	-2078.1	-2039.2	635.6	599.2	67.4	85.9	2	550	255
2	1307.6	1238.6	333.5	331.1	1768.9	1777	558.5	530	504.5	482.5	822.6	771.4	-1594.9	-1533.5	834.7	788.1	93.1	105.1	2	580	250
3	981.4	894.4	193.3	208.6	2611.5	3932.2	373.9	420.8	591.7	652	556.9	638.9	-1894.1	-2530.3	624.7	635	116.6	106.2	2	550	265
4	854.1	935.3	115	120.3	7753.4	5937.5	242.8	320.3	829.8	754.6	471.3	510.6	-3485.2	-2572.1	484.3	601.1	101.3	78.1	2	520	240
5	1018.5	885.8	214.7	140	2986.6	3074.6	440.9	430.6	707.1	680.4	564.7	583.1	-2974.4	-2970.2	663.8	576.1	90.1	88.3	2	530	250
6	1065.6	1030.6	186.8	119.7	3056.5	2672.5	458.8	429.2	677.6	586.5	613.8	625.8	-2814.8	-2210.2	636.8	615.8	80.8	76.9	2	NA	250
7	1322.6	1319.4	150.9	190	2951.1	2379.1	326.2	416.7	461.8	458.4	549.4	801.1	-1528	-1305.2	745.3	868.9	110.1	90.4	2	NA	290
8	1804.1	2584.2	312.9	446.7	1427.9	704.6	644.1	999.7	445.6	247.2	923.2	1513.3	-966.6	-451.3	1175.3	1898.1	100.5	95.4	2	NA	250
9	1215.6	1252.2	348.9	214.4	2037.8	1926.3	561.9	530.3	560	505.9	740.3	711.4	-1951.1	-1701	789.7	737.2	103.6	109.2	2	620	290
10	989.2	956.9	215.3	215.8	3234.1	2633.4	437.2	475.8	815.1	765.3	577.8	618.6	-2944.9	-2913.5	601.9	608.9	120.5	114.6	2	580	280
11	1064.2	827.2	207.5	202.8	2256.4	2452.3	573.1	459.2	706.2	746.7	762.8	652.8	-2261.8	-3017.7	755	588.9	121.6	103.9	2	620	290
12	1266.9	1171.1	186.9	168.3	2663.8	2296.8	491.1	496.7	590.1	540.1	693.3	749.4	-2046.9	-1768.8	809.7	819.4	100.5	93.3	2	500	255
13	1418.2	1448.9	318.5	265	2507.3	2515.6	597.4	650	628.8	559.7	829.1	856.7	-2190.4	-1948.7	794.7	843.9	112.4	99.7	2	570	260
14	1035.9	1111.4	216.8	198.9	3285.7	2934.5	446.5	468.6	733.2	582.1	549.4	654.2	-2908.9	-1832.2	649.4	732.5	101.4	99	2	495	240
15	1517.2	1672.8	321.4	485.8	1437.3	1234.6	641.4	735.3	463.1	432.2	868.1	953.6	-1525.3	-1265.9	912.8	932.8	127.2	118.7	2	650	305
16	1108.3	1053.6	342.5	365.3	2366.4	2610.8	536.9	559.4	621.9	686.1	802.8	767.5	-2146	-2362.6	767.2	731.4	75.5	81.7	2	590	290
17	908.5	888.1	109.4	75	4508.6	4645.9	348.5	331.9	708.3	689.9	487.1	472.2	-3364.6	-3097.7	540.3	509.4	67.9	67.1	2	NA	240
18	1101.1	1480	188.6	299.7	1977.7	1167.7	477.2	693.3	479.9	385.7	719.4	939.7	-1437.2	-1141.2	772.2	1001.4	101.1	86.1	2	550	285
19	2310.3	1910	421.5	411.1	1458.8	1579.3	694.4	694.4	392.5	431.7	1020	960.6	-919.2	-1001.2	1339.3	1200	64.8	84.7	2	610	290

## Sheet: Exp1 - Explicit Task
SUBJECTS	ESTIMPRE	ESTIMPOST	GROUP
1	214.408	225.65	1
2	235.075	219.267	1
3	228.867	222.625	1
4	202.642	200.708	1
6	189.05	167.675	1
7	288.083	273.233	1
8	328.125	283.217	1
9	282.367	353.55	1
10	278.225	203.317	1
11	287.167	313.167	1
12	315.908	324.933	1
13	332.008	335.967	1
14	286.317	277.933	1
15	299.583	303.025	1
16	290.133	273.933	1
17	180.708	212.175	1
18	225.583	226.25	1
19	237.167	260.533	1
20	270.325	242.708	1
22	307.558	349.942	1
1	184.775	164.983	2
2	233.6	224.667	2
3	271.471	223.75	2
4	241.192	190.592	2
5	227.375	223.325	2
6	340.925	300.075	2
7	193.808	290.067	2
8	294.292	261.5	2
9	216.417	254.942	2
10	183.983	169.7	2
11	355.375	320.817	2
12	259.1	225.442	2
13	297.573	269.783	2
14	163.558	186.325	2
15	295.158	308.171	2
16	209.914	208.758	2
17	210.667	196.345	2
18	286.433	286.512	2
19	217.833	199.767	2

## Sheet: Exp2 - Retracted posture
SUBJECTS	ORDER	TPACC PRE	TPACC POST SHORT	TPACC POST LONG	ACC PRE	ACC POST SHORT	ACC POST LONG	TPVEL PRE	TPVEL POST SHORT	TPVEL POST LONG	VEL PRE	VEL POST SHORT	VEL POST LONG	TPDEC PRE	TPDEC POST SHORT	TPDEC POST LONG	DEC PRE	DEC POST SHORT	DEC POST LONG	TPMGA PRE	TPMGA POST SHORT	TPMGA POST LONG	MGA PRE	MGA POST SHORT	MGA POST LONG	MT PRE	MT POST SHORT	MT POST LONG
1	LONG FIRST	192.222	130.833	164	3474.85	4499.26	3855.06	386.944	378.056	377.333	791.139	879.651	737.837	548.889	529.722	572	-2608.17	-3101.34	-2290.35	653.333	592.692	650	84.6617	84.3485	83.51	1039.17	934.167	1162.35
2	SHORT FIRST	339.722	423.611	333.333	2415.05	1979.55	2242.45	541.389	629.167	528.889	695.685	607.604	687.604	743.611	821.111	696.944	-1955.17	-1601.2	-2049.01	875	1072.78	905.556	92.245	87.5706	102.237	1308.06	1580.56	1401.94
3	LONG FIRST	274.444	210.556	331.667	2328.98	2526.32	2354.62	525.556	572.5	611.111	692.898	753.016	715.661	711.111	738.333	795.278	-2503	-2450.07	-2427.06	NA	877	938.462	NA	86.5967	84.37	1553.89	1383.33	1503.61
4	LONG FIRST	157.5	192.222	178.333	2689.4	3175.95	3317.37	476.111	434.722	418.333	625.014	773.559	825.227	717.778	598.333	582.5	-1673.08	-2354.87	-2828.98	885	NA	NA	93.9888	NA	NA	1415.28	1080.28	1075.83
5	SHORT FIRST	204.722	172.778	189.444	2992.94	3449.69	3259.99	426.667	415.556	405.278	799.331	772.314	808.445	579.444	539.722	550	-2816.05	-2281.2	-2857.72	NA	750.667	723.571	NA	88.7287	89.56	1275.28	1278.89	1355.83
6	SHORT FIRST	156.944	203.056	208.333	5092.78	4292.32	4011.06	350	392.5	407.778	969.366	1009.51	959.449	498.333	525	539.444	-3453.01	-4065.17	-3687.16	553.611	551.944	610	115.576	101.003	110.339	1052.78	916.389	976.111
7	LONG FIRST	161.111	125.833	121.389	4198.68	5015.8	4720.07	361.944	346.944	338.333	878.117	989.78	941.208	508.611	518.611	500.833	-3153.54	-3619.01	-3580.1	629	516.944	587.5	103.747	117.012	110.854	1287.22	966.944	1028.06
8	LONG FIRST	270.556	291.389	317.778	2263.92	2196.81	2148.19	515.556	530.278	559.444	582.741	605.616	562.846	729.167	755.556	795.278	-1400.45	-1558.19	-1374.97	871.667	873.056	956.111	93.9233	85.4428	95.8939	1449.44	1535.56	1609.17
9	SHORT FIRST	242.778	264.444	281.389	3332.14	3265.91	3213.04	442.778	506.389	476.389	854.212	860.674	908.279	597.778	648.611	621.667	-3044.04	-2871.1	-3408.44	639.722	750	651.944	125.312	110.982	113.778	1160.28	1136.11	1111.39
10	SHORT FIRST	226.944	284.444	195	2701.69	2499.78	3094.28	502.222	548.611	463.889	681.174	748.732	759.564	722.222	768.611	673.889	-2052.54	-2347.7	-2190.38	933.611	960	900.278	103.953	107.637	109.217	1402.78	1432.22	1358.61
11	LONG FIRST	241.111	163.056	177.5	3610.73	4048.43	3524.54	426.667	380.556	389.722	861.259	931.323	885.561	592.5	528.333	553.889	-2908.36	-3674.41	-3372.51	692.059	630.909	643.235	103.129	90.6309	95.4341	1015.56	930	1015.28
12	LONG FIRST	142.222	126.389	136.667	3511.39	5488.53	4470.51	435.278	374.167	394.444	875.346	1066.58	989.031	611.111	487.778	510.278	-3102.62	-4463.78	-3977.04	654.722	530.278	562.5	111.622	104.217	106.125	1114.17	858.056	992.5
13	LONG FIRST	262.5	218.333	237.647	2934.35	2987.48	2857.54	483.889	467.5	488.333	732.484	716.141	681.38	653.333	636.944	703.333	-2418.07	-2467.26	-2064.8	NA	768.636	800.556	NA	84.2227	79.0433	1440.83	1549.44	1626.94
14	SHORT FIRST	292.778	212.778	160.833	3400.18	3826.1	3845.04	491.667	426.111	417.5	862.208	967.864	924.274	639.444	604.167	573.889	-2999.81	-3495.78	-3025.36	849.062	662.222	698.611	99.1587	115.086	109.602	1499.17	1091.11	1141.67
15	SHORT FIRST	146.389	110.833	120	3710.54	5537.76	5907.64	371.944	328.611	328.889	723.817	972.847	991.103	607.778	445	446.389	-2383.71	-4146.91	-4189.26	623.824	483.889	501.111	92.6565	87.7844	92.77	1013.06	835.278	868.056
16	SHORT FIRST	223.611	238.333	220.278	2729.41	2648.89	2871.74	476.944	444.722	446.389	728.065	751.7	780.919	635.556	641.111	605	-2207.89	-2240.3	-2246.13	754.722	788.529	725.833	102.053	100.695	109.667	1630.28	1546.39	1418.33
17	SHORT FIRST	346.667	402.941	420.556	2137.31	1732.28	1733.11	585	666.111	649.722	588.721	530.987	502.97	791.944	851.765	851.389	-1690.58	-1360.94	-1272.69	915.769	NA	NA	78.8946	NA	NA	1416.39	1498.06	1621.94
18	SHORT FIRST	402.778	261.765	380.833	2298.57	2522.52	2351.89	558.611	484.118	561.389	732.893	810.135	755.802	713.333	661.176	718.889	-2352.85	-2895.18	-2769.14	860.357	784	853.5	92.4836	103.448	95.017	1652.5	1396.67	1434.17
